# Supplementary material for: Investigation of the “Not Better Explained” Diagnosis Criteria in Sleep Disorder Classifications: A Systematic Content Analysis and Critical Review
Source: J Sleep Res. 2026 Mar 13;35(4):e70327. doi: 10.1111/jsr.70327 (PMC13357857; doi:10.1111/jsr.70327)
Supplement: Supplementary file 1 — Data S1: Supplementary Information. [file JSR-35-e70327-s001.xlsx]

## Sheet: Feuille 1
DSM5	page	Criteria number	Formulation
Insomnia disorder	362	E	The sleep difficulty occurs despite adequate opportunity for sleep.
Insomnia disorder	362	F	The insomnia is not better explained by and does not occur exclusively during the course of another sleep-wake disorder (e.g., narcolepsy, a breathing-related sleep disorder, a circadian rhythm sleep-wake disorder, a parasomnia).
Insomnia disorder	362	G	The insomnia is not attributable to the physiological effects of a substance (e.g., a drug of abuse, a medication).
Insomnia disorder	362	H	Coexisting mental disorders and medical conditions do not adequately explain the predominant complaint of insomnia.
Narcolepsy	372	NA	-
Hypersomnolence disorder	368	D	The hypersomnolence is not better explained by and does not occur exclusively during the course of another sleep disorder (e.g., narcolepsy, breathing-related sleep disorder, circadian rhythm sleep-wake disorder, or a parasomnia).
Hypersomnolence disorder	368	E	The hypersomnolence is not attributable to the physiological effects of a substance (e.g., a drug of abuse, a medication).
Hypersomnolence disorder	368	F	Coexisting mental and medical disorders do not adequately explain the predominant complaint of hypersomnolence.
Obstructive Sleep Apnea Hypopnea (OSAH)	378	NA	-
Central Sleep Apnea Hypopnea (CSAH)	384	B	The disorder is not better explained by another current sleep disorder
Circadian Rythm Sleep-Wake Disorders	390	NA	-
Non-Rapid Eye Movement Sleep Arousal Disorders	399	E	The disturbance is not attributable to the physiological effects of a substance (e.g., a drug of abuse, a medication).
Non-Rapid Eye Movement Sleep Arousal Disorders	399	F	Coexisting mental and medical disorders do not explain the episodes of sleepwalking or sleep terrors.
Rapid eye movement sleep behavior disorder (RBD)	408	F	The disturbance is not attributable to the physiological effects of a substance (e.g., a drug of abuse, a medication) or another medical condition.
Rapid eye movement sleep behavior disorder (RBD)	408	G	Coexisting mental and medical disorders do not explain the episodes.
Nightmare disorder	404	E	Coexisting mental and medical disorders do not adequately explain the predominant complaint of dysphoric dreams.
Restless leg syndrome (RLS)	410	D	The symptoms in Criterion A are not attributable to another mental disorder or medical condition (e.g., arthritis, leg edema, peripheral ischemia, leg cramps) and are not better explained by a behavioral condition (e.g., positional discomfort, habitual foot tapping).
Restless leg syndrome (RLS)	410	E	The symptoms are not attributable to the physiological effects of a drug of abuse or medication (e.g., akathisia).
ICSD3	page	Criteria number	Formulation
Chronic insomnia disorder	22	F	The sleep/wake difficulty is not better explained by another sleep disorder.
Chronic insomnia disorder	22	C	The reported sleep/wake complaints cannot be explained purely by inadequate opportunity (i.e., enough time is allotted for sleep) or inadequate circumstances (i.e., the environment is safe, dark, quiet, and comfortable) for sleep.
Narcolepsy Type 1	146	NA	-
Narcolepsy Type 2	155	E	The hypersomnolence and/or MSLT findings are not better explained by other causes such as insufficient sleep, obstructive sleep apnea, delayed sleep phase disorder, or the effect of medication or substances or their withdrawal.
Idiopathic hypersomnia	161	E	Insufficient sleep syndrome is ruled out (if deemed necessary, by lack of improvement of sleepiness after an adequate trial of increased nocturnal time in bed, preferably confirmed by at least a week of wrist actigraphy).
Idiopathic hypersomnia	161	F	The hypersomnolence and/or MSLT findings are not better explained by another sleep disorder, other medical or psychiatric disorder, or use of drugs or medications.
Obstructive Sleep Apnea (OSA)	53	NA	-
Obstructive Sleep Apnea (OSA) pediatric	ICSD-3 TR	C	The symptoms are not better explained by another current sleep disorder, medical disorder, medication or substance use.
Central Sleep Apnea Hypopnea (CSAH)	69	D	The disorder is not better explained by another current sleep disorder, medication use (e.g., opioids), or substance use disorder.
Circadian rhythm sleep-wake disorder - General criteria	190	E	The sleep disturbance is not better explained by another current sleep disorder, medical or neurological disorder, mental disorder, medication use, or substance use disorder.
Disorders of Arousal	228	E	The disturbance is not better explained by another sleep disorder, mental disorder, medical condition, medication, or substance use.
REM Sleep Behavior Disorder (RBD)	246	D	The disturbance is not better explained by another sleep disorder, mental disorder, medication, or substance use.
Nightmare disorder	257	NA	-
Restless leg syndrome (RLS)	282	B	The above features are not solely accounted for as symptoms of another medical or a behavioral condition (e.g., leg cramps, positional discomfort, myalgia, venous stasis, leg edema, arthritis, habitual foot tapping).

## Sheet: Feuille 2
DSM5	page	Criteria number	substance use	witdhrawal	medical disorder	mental disorder	sleep disorder	sleep behavior
Insomnia disorder	362	F	X		X	X	X	X
Narcolepsy	372	NA
Hypersomnolence disorder	368	D	X		X	X	X
Obstructive Sleep Apnea Hypopnea (OSAH)	378	NA
Central Sleep Apnea Hypopnea (CSAH)	384	B					X
Circadian Rythm Sleep-Wake Disorders	390	NA
Non-Rapid Eye Movement Sleep Arousal Disorders	399	E	X		X	X
Rapid eye movement sleep behavior disorder (RBD)	408	F	X		X	X
Nightmare disorder	404	E			X	X
Restless leg syndrome (RLS)	410	D	X		X	X		X
ICSD3	page	Criteria number
Chronic insomnia disorder	22	F					X	X
Narcolepsy Type 1	146	NA
Narcolepsy Type 2	155	E	X	X			X	X
Idiopathic hypersomnia	161	E	X		X	X	X	X
Obstructive Sleep Apnea (OSA)	53	NA
Obstructive Sleep Apnea (OSA) pediatric	ICSD-3 TR	C	X		X		X
Central Sleep Apnea Hypopnea (CSAH)	69	D	X				X
Circadian rhythm sleep-wake disorder - General criteria	190	E	X		X	X	X
Disorders of Arousal	228	E	X		X	X	X
REM Sleep Behavior Disorder (RBD)	246	D	X			X	X
Nightmare disorder	257	NA
Restless leg syndrome (RLS)	282	B			X			X

## Sheet: Feuille 3
DSM5	page	Criteria number	not better explained	not adequately explained	cannot be explained purely	not explained	not attributable	are not solely accounted	is ruled out	occurs despite	does not occur exclusively
Insomnia disorder	362	E	X	X			X			X	X
Narcolepsy	372	NA
Hypersomnolence disorder	368	D	X	X			X				X
Obstructive Sleep Apnea Hypopnea (OSAH)	378	NA
Central Sleep Apnea Hypopnea (CSAH)	384	B	X
Circadian Rythm Sleep-Wake Disorders	390	NA
Non-Rapid Eye Movement Sleep Arousal Disorders	399	E				X	X
Rapid eye movement sleep behavior disorder (RBD)	408	F				X	X
Nightmare disorder	404	E		X
Restless leg syndrome (RLS)	410	D	X				XX
		7/10 disorders	4	3		2	6			1	2	18
ICSD3	page	Criteria number
Chronic insomnia disorder	22	F	X		X
Narcolepsy Type 1	146	NA
Narcolepsy Type 2	155	E	X
Idiopathic hypersomnia	161	E	X						X
Obstructive Sleep Apnea (OSA)	53	NA
Obstructive Sleep Apnea (OSA) pediatric	ICSD-3 TR	C	X
Central Sleep Apnea Hypopnea (CSAH)	69	D	X
Circadian rhythm sleep-wake disorder - General criteria	190	E	X
Disorders of Arousal	228	E	X
REM Sleep Behavior Disorder (RBD)	246	D	X
Nightmare disorder	257	NA
Restless leg syndrome (RLS)	282	B						X
		9/12 disorders	8		1			1	1			11
